# Supplementary material for: Assessment of Central Sensitization in Breast Cancer Survivors: Convergent Validity and Use of the Central Sensitization Inventory (CSI) and Its Short-Form as a Clustering Tool
Source: Clin Pract. 2021 Sep 7;11(3):607–18. doi: 10.3390/clinpract11030076 (PMC8482070; doi:10.3390/clinpract11030076)
Supplement: Supplementary file 1 [file clinpract-11-00076-s001.zip]

Archive with 1 entries (1 files):
- clinpract-1301196-supplementary.pdf
